# Supplementary material for: Synthesis of Novel Fluorinated Xanthine Derivatives with High Adenosine A2B Receptor Binding Affinity
Source: Pharmaceuticals (Basel). 2021 May 19;14(5):485. doi: 10.3390/ph14050485 (PMC8161391; doi:10.3390/ph14050485)
Supplement: Supplementary file 1 [file pharmaceuticals-14-00485-s001.zip]

Archive with 1 entries (1 files):
- pharmaceuticals-1210115-supplementary.pdf
